# Supplementary material for: Innovation and tinkering in the evolution of oxidases
Source: Protein Sci. 2022 Apr 26;31(5):e4310. doi: 10.1002/pro.4310 (PMC9040561; doi:10.1002/pro.4310)
Supplement: Supplementary file 2 — Table S1 Pfam families where oxygen‐dependence is a niche function (clarifying comments below) [file PRO-31-e4310-s003.xlsx]

## Sheet: niche families
Supplementary Table 1: Pfam families where oxygen-dependence is a niche function (clarifying comments below)								Supplementary Table 2: Pfam families where oxygen-dependence is a niche function (clarifying comments below)				Supplementary Table 2: Pfam families where oxygen-dependence is a niche function (clarifying comments below)				Supplementary Table 2: Pfam families where oxygen-dependence is a niche function (clarifying comments below)				Supplementary Table 2: Pfam families where oxygen-dependence is a niche function (clarifying comments below)				Supplementary Table 2: Pfam families where oxygen-dependence is a niche function (clarifying comments below)				Supplementary Table 2: Pfam families where oxygen-dependence is a niche function (clarifying comments below)				Supplementary Table 2: Pfam families where oxygen-dependence is a niche function (clarifying comments below)				Supplementary Table 2: Pfam families where oxygen-dependence is a niche function (clarifying comments below)				Supplementary Table 2: Pfam families where oxygen-dependence is a niche function (clarifying comments below)				Supplementary Table 2: Pfam families where oxygen-dependence is a niche function (clarifying comments below)				Supplementary Table 2: Pfam families where oxygen-dependence is a niche function (clarifying comments below)
Pfam ID	Pfam NAME	Pfam clan	O2 enzyme classes	non-O2 enzyme classes	predicted family founder
PF00561	Abhydrolase_1	AB_hydrolase	1.13.12.5	2.3.1.31,3.4.11.5,3.3.2.9,3.1.3.76,3.3.2.10,3.1.1.13,3.1.1.3,2.3.1.175	hydrolase
PF12146	Serine aminopeptidase, S33	AB_hydrolase	1.13.11.48,1.13.11.47	3.1.1.23	hydrolase
PF03241	4-hydroxyphenylacetate 3-hydroxylase C terminal	Acyl-CoA_dh	1.14.14.9,1.14.13.29,1.14.14.8,1.14.13.166	5.3.3.3,4.2.1.120	oxidoreductase
PF00441	Acyl-CoA dehydrogenase, C-terminal domain	Acyl-CoA_dh	1.7.3.1,1.14.13.187,1.3.3.6	1.3.8.7,1.3.8.1,1.3.8.4,1.3.8.6,1.3.8.5,1.3.8.8,1.3.8.9,1.3.99.32,1.7.3.1,1.3.8.3,1.3.99.12,1.3.1.95,1.3.8.11,1.3.8.10	oxidoreductase
PF08028	Acyl-CoA dehydrogenase, C-terminal domain	Acyl-CoA_dh	1.14.14.12,1.14.14.9,1.7.3.1,1.14.13.187	1.5.1.36	oxidoreductase
PF00501	AMP-binding enzyme	ANL	1.13.12.7	6.2.1.1,6.2.1.26,6.2.1.3,6.2.1.30,6.1.1.13,6.2.1.20,6.2.1.12,2.3.1.40,6.2.1.2,1.2.1.31,6.2.1.16,5.1.1.11,6.3.2.26,6.2.1.25,2.7.7.58,6.2.1.33,6.2.1.17,6.2.1.7	ligases
PF03781	Sulfatase-modifying factor enzyme 1	C_Lectin	1.8.3.7,1.14.99.51,1.14.99.50	NO	hydrolase
PF00378	Enoyl-CoA hydratase/isomerase	ClpP_crotonase	1.13.11.80	4.2.1.17,4.1.3.36,5.1.2.3,1.1.1.35,5.3.3.8,4.2.1.149,4.1.1.41,4.1.1.94,3.1.2.4,4.2.1.18,1.1.1.211,3.8.1.7,3.7.1.21,4.2.1.150,4.1.2.41,4.2.1.101,5.3.3.18,2.3.1.226,3.7.1.18	isomerase/hydratase
PF07883	Cupin domain	Cupin	1.13.11.24,1.13.11.72,1.13.11.4,1.11.1.23,1.13.11.64,1.13.11.38,	3.5.3.26	isomerase/hydrolase
PF00190	Cupin	Cupin	1.2.3.4	4.1.1.2	lyase
PF06249	Ethanolamine utilisation protein EutQ	Cupin	1.13.11.24		?
PF12973	ChrR Cupin-like domain	Cupin	1.13.11.41		non-enzyme
PF05726	Pirin C-terminal cupin domain	Cupin	1.13.11.24		non-enzyme
PF00465	Iron-containing alcohol dehydrogenase	DHQS	1.1.3.48	1.1.99.24,1.3.1.32,1.1.99.37,1.1.1.202,1.1.1.77,1.1.1.192,1.1.1.244,1.1.1.61,1.1.1.1,1.1.1.309,1.1.1.2	oxidoreductase
PF08031	Berberine and berberine like	FAD-oxidase_C	1.1.3.5,1.1.3.45,1.3.3.14,1.5.3.6,1.21.3.3,1.21.3.8	1.21.3.3,1.5.3.6	oxidoreductase
PF02913	FAD linked oxidases, C-terminal domain	FAD-oxidase_C	1.1.3.38	2.5.1.26,1.1.2.4,1.1.99.39,1.17.99.1,1.1.99.6	oxidoreductase
PF02915	Rubrerythrin	Ferritin	1.14.13.81,1.11.1.1		non-enzyme
PF00210	Ferritin-like domain	Ferritin	1.16.3.2,1.16.3.1		non-enzyme
PF03358	NADPH-dependent FMN reductase	Flavoprotein	2.6.1.114	1.6.5.2,1.5.1.38,1.5.1.39,1.7.1.6,1.5.1.45,1.3.99.24	oxidoreductase
PF00881	Nitroreductase family	FMN-dep-Nrtase	1.13.11.79,1.3.3.13	1.1.1.298,6.3.2.34,6.3.2.31,1.22.1.1,1.5.1.34,1.5.1.39,1.5.1.38	oxidoreductase
PF00903	Glyoxalase/Bleomycin resistance protein/Dioxygenase superfamily	Glyoxalase	1.13.11.39,1.13.11.66,1.13.11.56,1.13.11.2,1.13.11.25,1.13.11.46,1.13.11.27	4.4.1.5,5.1.99.1	lyase/isomerase
PF13669	Glyoxalase/Bleomycin resistance protein/Dioxygenase superfamily	Glyoxalase	1.13.11.46,1.13.11.27	5.1.99.1	lyase/isomerase
PF01966	HD domain	HD_PDEase	1.13.11.78	3.1.5.1,2.7.7.59,2.7.7.72,3.1.7.2,4.2.1.69,2.7.6.5	hydrolase
PF03070	TENA/THI-4/PQQC family	HO	1.3.3.11	3.5.99.2,2.7.4.7,2.7.1.49	hydrolase
PF00355	Rieske [2Fe-2S] domain	ISP-domain	1.14.13.142,1.14.13.179,1.14.13.178,1.14.15.17,1.14.12.24,1.14.13.246,1.14.12.11,1.14.13.172,1.14.12.10,1.14.13.111,1.14.12.3,1.14.12.20,1.14.12.1,1.14.13.82,1.14.12.12,1.14.13.122,1.14.12.22,1.14.15.7,1.14.12.18	1.10.2.2,1.10.9.1,1.7.1.4,1.20.9.1	oxidoreductase
PF12706	Lactamase_B_2	Metallo-beta-lactamase superfamily	1.13.11.18,1.14.99.65	3.1.-.-,3.1.4.55	hydrolase
PF13483	Lactamase_B_3	Metallo-beta-lactamase superfamily	1.14.18.2,1.14.99.65	3.1.4.1	hydrolase
PF00753	Lactamase_B	Metallo-beta-lactamase superfamily	1.13.11.18	3.1.2.6,3.5.2.6,3.1.1.81,3.1.26.11,3.1.1.27	hydrolase
PF14597	Lactamase_B_5	Metallo-beta-lactamase superfamily	1.6.3.4	3.-.-.-	hydrolase
PF01593	Flavin containing amine oxidoreductase	NADP_Rossmann	1.5.3.7,1.14.99.44,1.4.3.24,1.4.3.2,1.4.3.14,1.4.3.10,1.13.12.9,1.13.12.3,1.4.3.4,1.5.3.5,1.4.3.23,1.3.99.31,1.3.99.26,1.3.3.4,1.6.3.5,1.5.3.21,1.5.3.14,1.5.3.15,1.5.3.17,1.5.3.13,1.5.3.16,1.3.5.6,1.3.99.30,1.3.99.28	1.3.99.31,1.3.99.30,1.3.99.28,1.3.99.27,1.3.99.29,2.4.1.263	oxidoreductase
PF05199	GMC oxidoreductase	NADP_Rossmann	1.1.3.6,1.1.3.4,1.1.3.10,1.1.3.12,1.1.3.13,1.1.3.17,1.1.3.7,1.1.3.47,1.1.3.44,1.1.3.43,1.1.3.20,1.5.3.7	1.1.99.1,1.2.1.8,4.1.2.10,1.1.99.29,1.1.5.9,1.1.99.18,1.1.99.32,1.1.99.11,4.2.1.143,4.2.1.142,1.1.99.3	oxidoreductase
PF07992	Pyridine nucleotide-disulphide oxidoreductase	NADP_Rossmann	1.11.1.1	1.8.1.4,1.8.1.9,1.18.1.2,1.6.1.1,1.8.1.7,1.16.1.1,1.18.1.3,1.8.1.14,1.6.5.9,1.8.1.12,1.18.1.6,1.6.5.4,1.18.1.1,1.7.1.4,1.4.1.14,1.3.1.83,1.8.5.4,1.4.1.13,1.6.99.3,1.8.2.3	oxidoreductase
PF01494	FAD binding domain	NADP_Rossmann	1.14.13.8,1.4.3.19,1.5.3.1,1.14.13.127,1.14.13.24,1.14.13.23,1.14.13.20,1.14.15.21,1.14.13.180,1.14.13.182,1.14.13.38,1.14.13.114,1.14.13.113,1.14.13.234,1.14.13.232,1.14.13.233,1.14.14.17,1.14.14.11,1.14.12.4,1.14.13.209,1.14.13.33,1.14.13.44,1.14.13.216,1.14.13.217,1.14.13.218,1.14.13.2,1.14.13.1,1.14.13.9,1.14.13.50,1.14.13.167,1.14.13.222,1.14.13.225,1.14.13.224,1.14.13.10,1.14.13.90	1.3.99.34,1.3.1.101,6.2.1.32,2.3.1.230	oxidoreductase
PF01266	DAO	NADP_Rossmann		1.4.99.1,1.1.5.3,2.1.1.61,1.1.3.21,1.1.99.2,1.1.3.15,1.5.8.4,1.5.8.3,1.4.5.1	oxidoreductase
PF01266	FAD dependent oxidoreductase	NADP_Rossmann	1.4.3.3,1.4.3.1,1.5.3.19,1.5.3.10,1.4.3.19,1.5.3.1,1.4.3.2,1.1.3.21,1.14.13.132,1.5.3.7	1.4.99.1,1.1.5.3,2.1.1.61,1.1.3.21,1.1.99.2,1.1.3.15,1.5.8.4,1.5.8.3,1.4.5.1	oxidoreductase
PF00890	FAD binding domain	NADP_Rossmann	1.4.3.16	1.3.5.1,1.3.5.4,1.1.5.3,1.3.99.4,1.3.1.6,1.3.99.5,1.3.99.33	oxidoreductase
PF02738	Molybdopterin-binding domain of aldehyde dehydrogenase	No clan	1.2.3.7,1.2.3.14,1.2.3.1	1.17.1.4,1.17.3.2,1.2.99.7,1.17.1.5,1.2.5.2,1.3.99.16,1.3.7.9,1.17.2.1,1.2.99.2,1.17.5.2,1.2.1.28,1.2.99.8,1.5.99.14	oxidoreductase
PF00296	Luciferase-like monooxygenase	No clan	1.14.14.22,1.14.14.13,1.14.14.10,1.14.13.107,1.14.99.46,1.14.14.5,1.14.14.3,1.14.13.131,1.14.13.162	1.1.98.2,1.5.98.2	oxidoreductase
PF00016	Ribulose bisphosphate carboxylase large chain, catalytic domain	No clan	4.1.1.39	5.3.2.5	isomerase
PF03055	Retinal pigment epithelial membrane protein	No clan	1.13.11.43,1.13.11.75,1.13.11.70,1.13.11.71,1.13.11.82,1.13.11.63,1.13.11.65,1.13.11.69,1.13.11.68,1.13.11.51, 1.14.99.42,1.14.99.36,1.13.11.69	3.1.1.64,3.1.1.90	hydrolase
PF00596	Class II Aldolase and Adducin N-terminal domain	No clan	1.13.11.83	4.2.1.109,4.1.2.19,5.1.3.4,4.1.2.17	lyase
PF00115	Cytochrome C and Quinol oxidase polypeptide I	No clan	1.10.3.10,1.9.3.1	1.7.2.5	oxidoreductase
PF00094	VWD	No clan	1.13.12.6		non-enzyme
PF00282	Pyridoxal_deC	PLP_aminotran		4.1.1.15,4.1.1.25,4.1.1.22,4.1.1.28,4.1.2.27,4.1.1.29,4.1.1.86	lyase
PF00155	Aminotransferase class I and II	PLP_aminotran		2.6.1.9,2.3.1.47,2.6.1.1,2.6.1.83,2.3.1.37,2.3.1.29,2.3.1.50,2.6.1.7,2.6.1.2,4.4.1.14,2.6.1.57,2.6.1.5,2.6.1.39,2.6.1.3,4.1.1.81,4.4.1.13,4.1.1.12,2.6.1.64	transferase
PF00266	Aminotransferase class-V	PLP_aminotran	4.1.1.107	2.8.1.7,2.6.1.52,3.7.1.3,2.6.1.37,2.8.1.9,4.4.1.16,2.6.1.51,2.6.1.44,2.6.1.45	transferase
PF03841	L-seryl-tRNA selenium transferase	PLP_aminotran		2.9.1.1,4.3.1.29	transferase/lyase
PF03450	CO dehydrogenase flavoprotein C-terminal domain	SufE_NifU	1.2.3.1,1.17.3.2,1.2.3.7,1.2.3.14	1.17.1.4,1.3.7.9,1.2.99.2,1.5.99.14,1.17.1.5,1.2.99.8,1.2.1.28,1.17.5.2	oxidoreductase
PF02152	Dihydroneopterin aldolase	THBO-biosyn	1.13.11.81	4.1.2.25,2.7.6.3,2.5.1.15	lyase
PF02775	Thiamine pyrophosphate enzyme, C-terminal TPP binding domain	THDP-binding	1.2.3.3	2.2.1.9,2.2.1.6,4.1.1.1,3.7.1.22,1.2.7.8,1.2.7.1,2.3.3.15,4.1.1.7,4.1.1.74,4.1.1.8,1.2.5.1,4.1.1.82,4.1.1.47,2.5.1.66,1.2.1.51,1.2.7.3,4.1.2.38	lyase/oxidoreductase
PF01070	FMN-dependent dehydrogenase	TIM_barrel	1.13.12.4	5.3.3.2,1.1.3.15,1.1.2.3,1.1.99.31,1.1.3.46	oxidoreductase
PF00478	IMP dehydrogenase / GMP reductase domain	TIM_barrel	1.1.3.15,1.13.12.4,1.1.3.46,1.13.12.16	1.1.1.205, 1.7.1.7	oxidoreductase
PF01070	FMN_dh	TIM_barrel	1.13.12.4	5.3.3.2,1.1.3.15,1.1.2.3,1.1.99.31,1.1.3.46	oxidoreductase
PF13646	HEAT repeats	TPR	1.14.99.29		non-enzyme
PF00174	Oxidoreductase molybdopterin binding domain	Ubiquitin	1.8.3.1	1.7.1.1,1.8.3.1,1.7.1.3,1.7.1.2	oxidoreductase
O2 enzyme classes - the list of EC claasses with O2 dependent activity the given Pfam family is represented by non-O2 enzyme classes - the list of EC claasses with O2 independent activity the given Pfam family is represented by predicted family founder - a predicted ancestral activity of the family, based on the majority of enzymes that comprise this family
