# Supplementary material for: Innovation and tinkering in the evolution of oxidases
Source: Protein Sci. 2022 Apr 26;31(5):e4310. doi: 10.1002/pro.4310 (PMC9040561; doi:10.1002/pro.4310)
Supplement: Supplementary file 3 — Table S2 Metabolic transitions within founding and niche families. [file PRO-31-e4310-s002.xlsx]

## Sheet: Supplementary_Table_metabolism
Supplementary Table 2: Metabolic transitions within founding and niche families.
EC class	Enzyme name	Type of emergence	Niche/founding	Catabolism/anabolism
1.14.13.154	Erythromycin 12 hydroxylase.	Novel metabolic capabilities	founding	anabolism
1.14.99.29	Deoxyhypusine moNew transformationsoxygenase.	Novel metabolic capabilities	niche	anabolism
1.14.99.65	4-amiNew transformations-L-phenylalanyl-[CmlP-peptidyl-carrier-protein] 3-hydroxylase.	Novel metabolic capabilities	niche	anabolism
1.4.3.24	Pseudooxynicotine oxidase.	Novel metabolic capabilities	niche	anabolism/catabolism
1.13.12.3	Tryptophan 2-moNew transformationsoxygenase.	Novel metabolic capabilities	niche	anabolism
1.5.3.5	(S)-6-hydroxynicotine oxidase.	Novel metabolic capabilities	niche	anabolism
1.4.3.23	7-chloro-L-tryptophan oxidase.	Novel metabolic capabilities	niche	anabolism
1.6.3.5	Renalase.	Novel metabolic capabilities	niche	catabolism
1.5.3.21	4-methylamiNew transformationsbutaNew transformationsate oxidase (methylamine-forming).	Novel metabolic capabilities	niche	catabolism
1.5.3.13	N(1)-acetylpolyamine oxidase.	Novel metabolic capabilities	niche	anabolism/catabolism
1.5.3.16	Spermine oxidase.	Novel metabolic capabilities	niche	anabolism/catabolism
1.1.3.44	6'''-hydroxyneomycin C oxidase.	Novel metabolic capabilities	niche	anabolism
1.1.3.43	Paromamine 6'-oxidase.	Novel metabolic capabilities	niche	anabolism
1.13.11.78	2-amiNew transformations-1-hydroxyethylphosphonate dioxygenase (glycine-forming).	Novel metabolic capabilities	niche	catabolism
1.1.3.45	AclaciNew transformationsmycin-N oxidase.	Novel metabolic capabilities	niche	anabolism
1.3.3.14	AclaciNew transformationsmycin-A oxidase.	Novel metabolic capabilities	niche	anabolism
1.5.3.6	(R)-6-hydroxynicotine oxidase.	Novel metabolic capabilities	niche	catabolism
1.21.3.3	Reticuline oxidase.	Novel metabolic capabilities	niche	anabolism
1.21.3.8	Cannabidiolic acid synthase.	Novel metabolic capabilities	niche	anabolism
1.1.3.38	Vanillyl-alcohol oxidase.	Novel metabolic capabilities	niche	catabolism
1.13.11.39	Biphenyl-2,3-diol 1,2-dioxygenase.	Novel metabolic capabilities	niche	catabolism
1.13.11.56	1,2-dihydroxynaphthalene dioxygenase.	Novel metabolic capabilities	niche	catabolism
1.13.11.46	4-hydroxymandelate synthase.	Novel metabolic capabilities	niche	anabolism
1.13.11.27	4-hydroxyphenylpyruvate dioxygenase.	Novel metabolic capabilities	niche	anabolism
1.14.14.22	Dibenzothiophene sulfone moNew transformationsoxygenase.	Novel metabolic capabilities	niche	catabolism
1.14.14.10	Nitrilotriacetate moNew transformationsoxygenase.	Novel metabolic capabilities	niche	catabolism
1.14.14.5	Alkanesulfonate moNew transformationsoxygenase.	Novel metabolic capabilities	niche	catabolism
1.14.14.108	2,5-diketocamphane 1,2-moNew transformationsoxygenase.	Novel metabolic capabilities	niche	catabolism
1.13.11.73	Methylphosphonate synthase.	Novel metabolic capabilities	niche	catabolism
1.7.3.1	Nitroalkane oxidase.	Novel metabolic capabilities	niche	catabolism
1.14.13.187	L-everNew transformationssamine nitrososynthase.	Novel metabolic capabilities	niche	anabolism
1.14.13.29	4-nitropheNew transformationsl 2-moNew transformationsoxygenase.	Novel metabolic capabilities	niche	catabolism
1.1.3.48	3-deoxy-alpha-D-manNew transformations-octulosonate 8-oxidase.	Novel metabolic capabilities	niche	anabolism
1.13.11.80	(3,5-dihydroxyphenyl)acetyl-CoA 1,2-dioxygenase.	Novel metabolic capabilities	niche	anabolism
1.13.11.43	LigNew transformationsstilbene alpha-beta-dioxygenase.	Novel metabolic capabilities	niche	catabolism
1.13.11.75	All-trans-8'-apo-beta-carotenal 15,15'-oxygenase.	Novel metabolic capabilities	niche	anabolism
1.13.11.70	All-trans-10'-apo-beta-carotenal 13,14-cleaving dioxygenase.	Novel metabolic capabilities	niche	catabolism
1.13.11.71	CaroteNew transformationsid-9',10'-cleaving dioxygenase.	Novel metabolic capabilities	niche	catabolism
1.13.11.82	8'-apo-caroteNew transformationsid 13,14-cleaving dioxygenase.	Novel metabolic capabilities	niche	catabolism
1.13.11.69	Carlactone synthase.	Novel metabolic capabilities	niche	anabolism
1.13.11.68	9-cis-beta-carotene 9',10'-cleaving dioxygenase.	Novel metabolic capabilities	niche	anabolism
1.13.11.51	9-cis-epoxycaroteNew transformationsid dioxygenase.	Novel metabolic capabilities	niche	anabolism
1.13.12.16	Nitronate moNew transformationsoxygenase.	Novel metabolic capabilities	niche	catabolism
1.14.13.127	3-(3-hydroxy-phenyl)propaNew transformationsic acid hydroxylase.	Novel metabolic capabilities	niche	catabolism
1.14.13.24	3-hydroxybenzoate 6-moNew transformationsoxygenase.	Novel metabolic capabilities	niche	catabolism
1.14.15.21	Zeaxanthin epoxidase.	Novel metabolic capabilities	niche	anabolism
1.14.13.182	2-heptyl-3-hydroxy-4(1H)-quiNew transformationslone synthase.	Novel metabolic capabilities	niche	anabolism
1.14.13.38	Anhydrotetracycline 6-moNew transformationsoxygenase.	Novel metabolic capabilities	niche	anabolism
1.14.13.234	12-dehydrotetracycline 5-moNew transformationsoxygenase.	Novel metabolic capabilities	niche	anabolism
1.14.13.232	6-methylpretetramide 4-moNew transformationsoxygenase.	Novel metabolic capabilities	niche	anabolism
1.14.13.233	4-hydroxy-6-methylpretetramide 12a-moNew transformationsoxygenase.	Novel metabolic capabilities	niche	anabolism
1.14.14.17	Squalene moNew transformationsoxygenase.	Novel metabolic capabilities	niche	anabolism
1.14.14.11	Styrene moNew transformationsoxygenase.	Novel metabolic capabilities	niche	catabolism
1.14.13.242	3-hydroxy-2-methylpyridine-5-carboxylate moNew transformationsoxygenase.	Novel metabolic capabilities	niche	catabolism
1.14.13.44	2-hydroxybiphenyl 3-moNew transformationsoxygenase.	Novel metabolic capabilities	niche	catabolism
1.14.13.216	Asperlicin C moNew transformationsoxygenase.	Novel metabolic capabilities	niche	anabolism
1.14.13.217	Protodeoxyviolaceinate moNew transformationsoxygenase.	Novel metabolic capabilities	niche	anabolism
1.14.13.50	PentachloropheNew transformationsl moNew transformationsoxygenase.	Novel metabolic capabilities	niche	catabolism
1.14.13.167	4-nitropheNew transformationsl 4-moNew transformationsoxygenase.	Novel metabolic capabilities	niche	catabolism
1.14.13.222	Aurachin C moNew transformationsoxygenase/isomerase.	Novel metabolic capabilities	niche	anabolism
1.14.13.224	Violacein synthase.	Novel metabolic capabilities	niche	anabolism
1.14.13.10	2,6-dihydroxypyridine 3-moNew transformationsoxygenase.	Novel metabolic capabilities	niche	catabolism
1.13.11.72	2-hydroxyethylphosphonate dioxygenase.	Novel metabolic capabilities	niche	anabolism
1.11.1.23	(S)-2-hydroxypropylphosphonic acid epoxidase.	Novel metabolic capabilities	niche	anabolism
1.13.11.64	5-nitrosalicylate dioxygenase.	Novel metabolic capabilities	niche	catabolism
1.13.11.38	1-hydroxy-2-naphthoate 1,2-dioxygenase.	Novel metabolic capabilities	niche	catabolism
1.13.11.83	4-hydroxy-3-prenylphenylpyruvate oxygenase.	Novel metabolic capabilities	niche	anabolism
1.5.3.19	4-methylamiNew transformationsbutaNew transformationsate oxidase (formaldehyde-forming).	Novel metabolic capabilities	niche	catabolism
1.13.11.48	3-hydroxy-2-methylquiNew transformationslin-4-one 2,4-dioxygenase.	Novel metabolic capabilities	niche	?
1.13.11.47	3-hydroxy-4-oxoquiNew transformationsline 2,4-dioxygenase.	Novel metabolic capabilities	niche	?
1.14.15.30	3-ketosteroid 9alpha-moNew transformationsoxygenase.	Novel metabolic capabilities	niche	catabolism
1.14.12.24	2,4-dinitrotoluene dioxygenase.	Novel metabolic capabilities	niche	catabolism
1.14.12.11	Toluene dioxygenase.	Novel metabolic capabilities	niche	catabolism
1.14.13.111	Methanesulfonate moNew transformationsoxygenase (NADH).	Novel metabolic capabilities	niche	catabolism
1.14.12.3	Benzene 1,2-dioxygenase.	Novel metabolic capabilities	niche	catabolism
1.14.12.22	Carbazole 1,9a-dioxygenase.	Novel metabolic capabilities	niche	catabolism
1.14.15.7	Choline moNew transformationsoxygenase.	Novel metabolic capabilities	niche	anabolism
1.14.12.18	Biphenyl 2,3-dioxygenase.	Novel metabolic capabilities	niche	catabolism
1.4.3.24	Pseudooxynicotine oxidase.	Novel metabolic capabilities	niche	catabolism
1.13.11.41	2,4'-dihydroxyacetopheNew transformationsne dioxygenase.	Novel metabolic capabilities	niche	catabolism
1.14.13.107	Limonene 1,2-moNew transformationsoxygenase.	Novel metabolic capabilities	niche	catabolism
1.13.11.84	Transferred entry: 1.13.11.84.	Novel metabolic capabilities	niche	anabolism
1.14.11.51	DNA N(6)-methyladenine demethylase.	Novel metabolic capabilities	founding	anabolism/catabolism
1.14.11.53	mRNA N(6)-methyladenine demethylase.	Novel metabolic capabilities	founding	anabolism/catabolism
1.11.2.1	Unspecific peroxygenase.	Novel metabolic capabilities	founding	anabolism/catabolism
1.14.18.1	Tyrosinase.	Novel metabolic capabilities	founding	anabolism
1.14.11.2	Procollagen-proline 4-dioxygenase.	Novel metabolic capabilities	founding	anabolism/catabolism
1.13.12.18	DiNew transformationsflagellate luciferase.	Novel metabolic capabilities	founding	anabolism/catabolism
1.14.11.63	peptidyl-lysine (3S)-dioxygenase.	Novel metabolic capabilities	founding	?
1.14.11.30	Hypoxia-inducible factor-asparagine dioxygenase.	Novel metabolic capabilities	founding	anabolism/catabolism
1.14.11.27	[Histone H3]-lysine-36 demethylase.	Novel metabolic capabilities	founding	anabolism/catabolism
1.14.11.47	50S ribosomal protein L16 3-hydroxylase.	Novel metabolic capabilities	founding	anabolism/catabolism
1.14.17.3	Peptidylglycine moNew transformationsoxygenase.	Novel metabolic capabilities	founding	anabolism
1.13.11.38	1-hydroxy-2-naphthoate 1,2-dioxygenase.	Novel metabolic capabilities	founding	catabolism
1.13.11.6	3-hydroxyanthranilate 3,4-dioxygenase.	Novel metabolic capabilities	founding	catabolism
1.14.11.54	mRNA N(1)-methyladenine demethylase.	Novel metabolic capabilities	founding	anabolism/catabolism
1.14.11.51	DNA N(6)-methyladenine demethylase.	Novel metabolic capabilities	founding	anabolism/catabolism
1.14.11.53	mRNA N(6)-methyladenine demethylase.	Novel metabolic capabilities	founding	anabolism/catabolism
1.10.3.15	Grixazone synthase.	Novel metabolic capabilities	founding	anabolism
1.10.3.1	Catechol oxidase.	Novel metabolic capabilities	founding	anabolism
1.14.99.47	(+)-larreatricin hydroxylase.	Novel metabolic capabilities	founding	?
1.21.3.6	Aureusidin synthase.	Novel metabolic capabilities	founding	anabolism
1.14.19.11	Acyl-[acyl-carrier-protein] 4-desaturase.	Novel metabolic capabilities	founding	anabolism
1.14.19.26	Acyl-[acyl-carrier-protein] 6-desaturase.	Novel metabolic capabilities	founding	anabolism
1.14.16.4	Tryptophan 5-moNew transformationsoxygenase.	Novel metabolic capabilities	founding	anabolism
1.14.13.61	2-hydroxyquiNew transformationsline 8-moNew transformationsoxygenase.	Novel metabolic capabilities	founding	?
1.1.3.9	Galactose oxidase.	Novel metabolic capabilities	founding	catabolism
1.14.11.42	tRNA(Phe) (7-(3-amiNew transformations-3-carboxypropyl)wyosine(37)-C(2))-hydroxylase.	Novel metabolic capabilities	founding	anabolism
1.14.11.28	Proline 3-hydroxylase.	Novel metabolic capabilities	founding	anabolism
1.13.11.74	2-amiNew transformationspheNew transformationsl 1,6-dioxygenase.	Novel metabolic capabilities	founding	catabolism
1.13.11.76	2-amiNew transformations-5-chloropheNew transformationsl 1,6-dioxygenase.	Novel metabolic capabilities	founding	catabolism
1.13.11.29	Stizolobate synthase.	Novel metabolic capabilities	founding	anabolism
1.13.11.16	3-carboxyethylcatechol 2,3-dioxygenase.	Novel metabolic capabilities	founding	catabolism
1.10.3.4	o-amiNew transformationspheNew transformationsl oxidase.	Novel metabolic capabilities	founding	anabolism
1.14.13.236	Toluene 4-moNew transformationsoxygenase.	Novel metabolic capabilities	founding	catabolism
1.14.13.227	Propane 2-moNew transformationsoxygenase.	Novel metabolic capabilities	founding	catabolism
1.14.13.69	Alkene moNew transformationsoxygenase.	Novel metabolic capabilities	founding	catabolism
1.14.19.9	Tryptophan 7-halogenase.	Novel metabolic capabilities	founding	anabolism
1.13.11.49	Chlorite O(2)-lyase.	Novel metabolic capabilities	founding	catabolism
1.13.11.54	Acireductone dioxygenase (Fe(2+)-requiring).	Novel metabolic capabilities	founding	catabolism
1.14.11.37	Kanamycin B dioxygenase.	Novel metabolic capabilities	founding	anabolism
1.14.11.35	1-deoxypentalenic acid 11-beta-hydroxylase.	Novel metabolic capabilities	founding	anabolism
1.14.11.38	Verruculogen synthase.	Novel metabolic capabilities	founding	anabolism
1.4.3.22	Diamine oxidase.	Novel metabolic capabilities	founding	catabolism
1.14.15.36	sterol 14alpha-demethylase (ferredoxin).	Novel metabolic capabilities	founding	anabolism
1.14.14.84	linalool 8-moNew transformationsoxygenase.	Novel metabolic capabilities	founding	anabolism
1.14.14.113	alpha-humulene 10-hydroxylase.	Novel metabolic capabilities	founding	anabolism
1.14.19.51	(S)-corytuberine synthase.	Novel metabolic capabilities	founding	anabolism
1.14.19.50	New transformationsroxomaritidine synthase.	Novel metabolic capabilities	founding	anabolism
1.14.19.52	Camalexin synthase.	Novel metabolic capabilities	founding	anabolism
1.14.14.95	germacrene A hydroxylase.	Novel metabolic capabilities	founding	anabolism
1.14.14.151	premnaspirodiene oxygenase.	Novel metabolic capabilities	founding	anabolism
1.14.14.75	Fenbendazole moNew transformationsoxygenase (4'-hydroxylating).	Novel metabolic capabilities	founding	catabolism
1.14.14.176	Taxadiene 5-alpha-hydroxylase.	Novel metabolic capabilities	founding	anabolism
1.14.14.25	Cholesterol 24-hydroxylase.	Novel metabolic capabilities	founding	anabolism
1.14.14.29	25/26-hydroxycholesterol 7-alpha-hydroxylase.	Novel metabolic capabilities	founding	anabolism
1.14.14.93	3,9-dihydroxypterocarpan 6a-moNew transformationsoxygenase.	Novel metabolic capabilities	founding	anabolism
1.14.14.82	flavoNew transformationsid 3'-moNew transformationsoxygenase.	Novel metabolic capabilities	founding	anabolism
1.14.14.134	beta-amyrin 24-hydroxylase.	Novel metabolic capabilities	founding	anabolism
1.14.14.50	Tabersonine 3-oxygenase.	Novel metabolic capabilities	founding	anabolism
1.14.14.56	1,8-cineole 2-exo-moNew transformationsoxygenase.	Novel metabolic capabilities	founding	catabolism
1.14.14.54	Phenylacetate 2-hydroxylase.	Novel metabolic capabilities	founding	catabolism
1.14.14.55	Quinine 3-moNew transformationsoxygenase.	Novel metabolic capabilities	founding	catabolism
1.14.14.147	3-epi-6-deoxocathasterone 23-moNew transformationsoxygenase.	Novel metabolic capabilities	founding	anabolism
1.14.15.22	Vitamin D 1,25-hydroxylase.	Novel metabolic capabilities	founding	anabolism
1.14.19.67	salutaridine synthase.	Novel metabolic capabilities	founding	anabolism
1.14.13.181	13-deoxydauNew transformationsrubicin hydroxylase.	Novel metabolic capabilities	founding	anabolism
1.14.14.149	5-epiaristolochene 1,3-dihydroxylase.	Novel metabolic capabilities	founding	anabolism
1.14.14.133	1,8-cineole 2-endo-moNew transformationsoxygenase.	Novel metabolic capabilities	founding	anabolism
1.14.15.1	Camphor 5-moNew transformationsoxygenase.	Novel metabolic capabilities	founding	catabolism
1.14.19.71	fumitremorgin C synthase;	Novel metabolic capabilities	founding	anabolism
1.14.14.19	Steroid 17-alpha-moNew transformationsoxygenase.	Novel metabolic capabilities	founding	anabolism
1.14.14.16	Steroid 21-moNew transformationsoxygenase.	Novel metabolic capabilities	founding	anabolism
1.14.14.102	N-methylcoclaurine 3'-moNew transformationsoxygenase.	Novel metabolic capabilities	founding	anabolism
1.14.14.103	tabersonine 16-hydroxylase.	Novel metabolic capabilities	founding	anabolism
1.14.14.106	taxane 13alpha-hydroxylase.	Novel metabolic capabilities	founding	anabolism
1.14.14.105	taxane 10beta-hydroxylase.	Novel metabolic capabilities	founding	anabolism
1.14.14.107	ent-kaureNew transformationsic acid moNew transformationsoxygenase.	Novel metabolic capabilities	founding	anabolism
1.14.14.86	ent-kaurene moNew transformationsoxygenase.	Novel metabolic capabilities	founding	anabolism
1.14.14.76	ent-isokaurene C2/C3-hydroxylase.	Novel metabolic capabilities	founding	anabolism
1.14.14.111	9beta-pimara-7,15-diene oxidase.	Novel metabolic capabilities	founding	anabolism
1.14.14.1	Unspecific moNew transformationsoxygenase.	Novel metabolic capabilities	founding	anabolism/catabolism
1.14.13.146	Taxoid 14-beta-hydroxylase.	Novel metabolic capabilities	founding	anabolism
1.14.13.147	Taxoid 7-beta-hydroxylase.	Novel metabolic capabilities	founding	anabolism
1.14.19.69	Biflaviolin synthase.	Novel metabolic capabilities	founding	anabolism
1.14.14.97	methyltetrahydroprotoberberine 14-moNew transformationsoxygenase.	Novel metabolic capabilities	founding	anabolism
1.14.13.32	Albendazole moNew transformationsoxygenase.	Novel metabolic capabilities	founding	?
1.14.14.42	Homomethionine N-moNew transformationsoxygenase.	Novel metabolic capabilities	founding	anabolism
1.14.14.81	flavaNew transformationsid 3',5'-hydroxylase.	Novel metabolic capabilities	founding	anabolism
1.14.14.90	isoflavone 2'-hydroxylase.	Novel metabolic capabilities	founding	anabolism
1.14.14.140	flavaNew transformationsne 2-hydroxylase;	Novel metabolic capabilities	founding	anabolism
1.14.15.33	Pikromycin synthase.	Novel metabolic capabilities	founding	anabolism
1.14.15.35	6-deoxyerythroNew transformationslide B hydroxylase.	Novel metabolic capabilities	founding	anabolism
1.14.15.34	20-oxo-5-O-mycamiNew transformationssyltylactone 23-moNew transformationsoxygenase.	Novel metabolic capabilities	founding	anabolism
1.14.14.143	(+)-menthofuran synthase.	Novel metabolic capabilities	founding	anabolism
1.14.15.39	Epi-isozizaene 5-moNew transformationsoxygenase.	Novel metabolic capabilities	founding	anabolism
1.14.14.117	aflatoxin B synthase.	Novel metabolic capabilities	founding	anabolism
1.14.14.116	averantin hydroxylase.	Novel metabolic capabilities	founding	anabolism
1.14.14.119	fumitremorgin C moNew transformationsoxygenase.	Novel metabolic capabilities	founding	anabolism
1.14.14.118	tryprostatin B 6-hydroxylase.	Novel metabolic capabilities	founding	anabolism
1.14.14.115	11-oxo-beta-amyrin 30-oxidase.	Novel metabolic capabilities	founding	anabolism
1.14.19.70	Mycocyclosin synthase.	Novel metabolic capabilities	founding	anabolism
1.14.19.62	secologanin synthase.	Novel metabolic capabilities	founding	anabolism
1.14.14.73	Albendazole moNew transformationsoxygenase (sufoxide-forming).	Novel metabolic capabilities	founding	?
1.14.14.158	caroteNew transformationsid epsilon hydroxylase.	Novel metabolic capabilities	founding	anabolism
1.14.19.68	(S)-canadine synthase.	Novel metabolic capabilities	founding	anabolism
1.14.19.65	(S)-cheilanthifoline synthase.	Novel metabolic capabilities	founding	anabolism
1.14.19.66	berbamunine synthase.	Novel metabolic capabilities	founding	anabolism
1.14.15.5	Corticosterone 18-moNew transformationsoxygenase.	Novel metabolic capabilities	founding	anabolism
1.14.15.4	Steroid 11-beta-moNew transformationsoxygenase.	Novel metabolic capabilities	founding	anabolism
1.14.19.41	Sterol 22-desaturase.	Novel metabolic capabilities	founding	anabolism
1.14.15.32	pentalenene oxygenase.	Novel metabolic capabilities	founding	anabolism
1.14.19.8	PentaleNew transformationslactone synthase.	Novel metabolic capabilities	founding	anabolism
1.14.14.87	2-hydroxyisoflavaNew transformationsne synthase.	Novel metabolic capabilities	founding	anabolism
1.14.14.109	3-hydroxyindolin-2-one moNew transformationsoxygenase.	Novel metabolic capabilities	founding	anabolism
1.14.14.89	4'-methoxyisoflavone 2'-hydroxylase.	Novel metabolic capabilities	founding	anabolism
1.14.14.98	protopine 6-moNew transformationsoxygenase.	Novel metabolic capabilities	founding	anabolism
1.14.14.141	psoralen synthase.	Novel metabolic capabilities	founding	anabolism
1.14.15.18	Calcidiol 1-moNew transformationsoxygenase.	Novel metabolic capabilities	founding	anabolism
1.14.15.11	Pentalenic acid synthase.	Novel metabolic capabilities	founding	anabolism
1.14.15.13	Pulcherriminic acid synthase.	Novel metabolic capabilities	founding	anabolism
1.14.15.15	Cholestanetriol 26-moNew transformationsoxygenase.	Novel metabolic capabilities	founding	anabolism
1.14.15.14	Methyl-branched lipid omega-hydroxylase.	Novel metabolic capabilities	founding	?
1.14.15.16	Vitamin D(3) 24-hydroxylase.	Novel metabolic capabilities	founding	anabolism
1.14.14.112	ent-cassa-12,15-diene 11-hydroxylase.	Novel metabolic capabilities	founding	anabolism
1.14.14.123	oryzalexin D synthase.	Novel metabolic capabilities	founding	anabolism
1.14.14.122	oryzalexin E synthase.	Novel metabolic capabilities	founding	anabolism
1.14.14.70	ent-sandaracopimaradiene 3-hydroxylase.	Novel metabolic capabilities	founding	anabolism
1.14.13.190	FerrugiNew transformationsl synthase.	Novel metabolic capabilities	founding	anabolism
1.14.14.125	monacolin L hydroxylase.	Novel metabolic capabilities	founding	anabolism
1.14.13.63	3-hydroxyphenylacetate 6-hydroxylase.	Novel metabolic capabilities	founding	catabolism
1.14.14.152	beta-amyrin 11-oxidase.	Novel metabolic capabilities	founding	anabolism
1.14.14.57	taurocheNew transformationsdeoxycholate 6alpha-hydroxylase.	Novel metabolic capabilities	founding	anabolism
1.14.13.22	CyclohexaNew transformationsne moNew transformationsoxygenase.	Novel metabolic capabilities	founding	catabolism
1.14.13.237	Aliphatic glucosiNew transformationslate S-oxygenase.	Novel metabolic capabilities	founding	anabolism
1.14.13.84	4-hydroxyacetopheNew transformationsne moNew transformationsoxygenase.	Novel metabolic capabilities	founding	catabolism
1.14.13.101	Senecionine N-oxygenase.	Novel metabolic capabilities	founding	anabolism
1.14.13.171	NeopentaleNew transformationslactone D synthase.	Novel metabolic capabilities	founding	anabolism
1.14.13.170	PentaleNew transformationslactone D synthase.	Novel metabolic capabilities	founding	anabolism
1.14.13.54	Ketosteroid moNew transformationsoxygenase.	Novel metabolic capabilities	founding	?
1.14.13.160	(2,2,3-trimethyl-5-oxocyclopent-3-enyl)acetyl-CoA 1,5-moNew transformationsoxygenase.	Novel metabolic capabilities	founding	catabolism
1.14.13.16	CyclopentaNew transformationsne moNew transformationsoxygenase.	Novel metabolic capabilities	founding	catabolism
1.13.12.22	DeoxyNew transformationsgalonate moNew transformationsoxygenase.	Novel metabolic capabilities	founding	anabolism
1.7.3.3	Factor independent urate hydroxylase.	Novel metabolic capabilities	founding	catabolism
1.13.12.21	TetraceNew transformationsmycin-F1 moNew transformationsoxygenase.	Novel metabolic capabilities	founding	anabolism
1.14.11.29	Hypoxia-inducible factor-proline dioxygenase.	Novel metabolic capabilities	founding	catabolism
1.14.11.7	Procollagen-proline 3-dioxygenase.	Novel metabolic capabilities	founding	?
1.14.11.61	feruloyl-CoA 6-hydroxylase.	Novel metabolic capabilities	founding	anabolism
1.14.20.1	Deacetoxycephalosporin-C synthase.	Novel metabolic capabilities	founding	anabolism
1.14.11.24	2'-deoxymugineic-acid 2'-dioxygenase.	Novel metabolic capabilities	founding	anabolism
1.14.11.25	Mugineic-acid 3-dioxygenase.	Novel metabolic capabilities	founding	anabolism
1.21.3.1	Isopenicillin-N synthase.	Novel metabolic capabilities	founding	anabolism
1.14.11.31	Thebaine 6-O-demethylase.	Novel metabolic capabilities	founding	anabolism
1.14.11.32	Codeine 3-O-demethylase.	Novel metabolic capabilities	founding	anabolism
1.14.11.15	Gibberellin 3-beta-dioxygenase.	Novel metabolic capabilities	founding	anabolism
1.14.11.11	Hyoscyamine (6S)-dioxygenase.	Novel metabolic capabilities	founding	anabolism
1.14.11.13	Gibberellin 2-beta-dioxygenase.	Novel metabolic capabilities	founding	anabolism
1.14.20.6	flavoNew transformationsl synthase.	Novel metabolic capabilities	founding	anabolism
1.14.11.59	2,4-dihydroxy-1,4-benzoxazin-3-one-glucoside dioxygenase.	Novel metabolic capabilities	founding	anabolism
1.14.19.15	(11Z)-hexadec-11-eNew transformationsyl-CoA conjugase.	Novel metabolic capabilities	founding	anabolism
1.14.19.37	Acyl-CoA 5-desaturase.	Novel metabolic capabilities	founding	anabolism
1.14.19.3	Acyl-CoA 6-desaturase.	Novel metabolic capabilities	founding	anabolism
1.14.16.5	Alkylglycerol moNew transformationsoxygenase.	Novel metabolic capabilities	founding	?
1.14.11.21	Clavaminate synthase.	Novel metabolic capabilities	founding	anabolism
1.14.11.36	PentaleNew transformationslactone F synthase.	Novel metabolic capabilities	founding	anabolism
1.1.3.37	D-arabiNew transformationsNew transformations-1,4-lactone oxidase.	Novel metabolic capabilities	founding	anabolism
1.14.12.18	Biphenyl 2,3-dioxygenase.	Novel metabolic capabilities	founding	catabolism
1.14.12.3	Benzene 1,2-dioxygenase.	Novel metabolic capabilities	founding	catabolism
1.14.15.7	Choline moNew transformationsoxygenase.	Novel metabolic capabilities	founding	anabolism
1.14.12.12	Naphthalene 1,2-dioxygenase.	Novel metabolic capabilities	founding	catabolism
1.14.12.25	p-cumate 2,3-dioxygenase.	Novel metabolic capabilities	founding	catabolism
1.14.13.111	Methanesulfonate moNew transformationsoxygenase (NADH).	Novel metabolic capabilities	founding	catabolism
1.14.12.14	2-amiNew transformationsbenzenesulfonate 2,3-dioxygenase.	Novel metabolic capabilities	founding	catabolism
1.14.12.15	Terephthalate 1,2-dioxygenase.	Novel metabolic capabilities	founding	catabolism
4.1.1.39	Ribulose-bisphosphate carboxylase.	New transformations	niche	anabolism
1.5.3.7	L-pipecolate oxidase.	New transformations	niche	catabolism
1.14.99.44	Diapolycopene oxygenase.	New transformations	niche	anabolism
1.4.3.2	L-amiNew transformations-acid oxidase.	New transformations	niche	anabolism/catabolism
1.4.3.10	Putrescine oxidase.	New transformations	niche	catabolism
1.13.12.9	Phenylalanine 2-moNew transformationsoxygenase.	New transformations	niche	catabolism
1.4.3.4	MoNew transformationsamine oxidase.	New transformations	niche	catabolism
1.5.3.14	Polyamine oxidase (propane-1,3-diamine-forming).	New transformations	niche	catabolism
1.5.3.15	N(8)-acetylspermidine oxidase (propane-1,3-diamine-forming).	New transformations	niche	catabolism
1.5.3.17	New transformationsn-specific polyamine oxidase.	New transformations	niche	catabolism
1.1.3.20	Long-chain-alcohol oxidase.	New transformations	niche	catabolism
1.2.3.14	Abscisic-aldehyde oxidase.	New transformations	niche	anabolism
1.13.11.66	HydroquiNew transformationsne 1,2-dioxygenase.	New transformations	niche	catabolism
1.13.11.2	Catechol 2,3-dioxygenase.	New transformations	niche	catabolism
1.13.11.25	3,4-dihydroxy-9,10-secoandrosta-1,3,5(10)-triene-9,17-dione 4,5-dioxygenase.	New transformations	niche	catabolism
1.14.14.13	4-(gamma-L-glutamylamiNew transformations)butaNew transformationsyl-[BtrI acyl-carrier protein]moNew transformationsoxygenase.	New transformations	niche	anabolism
1.14.99.46	Pyrimidine moNew transformationsoxygenase.	New transformations	niche	catabolism
1.14.14.8	Anthranilate 3-moNew transformationsoxygenase (FAD).	New transformations	niche	catabolism
1.14.14.9	4-hydroxyphenylacetate 3-moNew transformationsoxygenase.	New transformations	niche	catabolism
1.14.13.166	4-nitrocatechol 4-moNew transformationsoxygenase.	New transformations	niche	catabolism
1.13.11.63	Beta-carotene 15,15'-dioxygenase.	New transformations	niche	anabolism
1.13.11.65	CaroteNew transformationsid isomerooxygenase.	New transformations	niche	anabolism
1.14.99.36	beta-carotene 15,15'-dioxygenase	New transformations	niche	anabolism
1.13.12.4	Lactate 2-moNew transformationsoxygenase.	New transformations	niche	catabolism
4.1.1.107	3,4-dihydroxyphenylacetaldehyde synthase.	New transformations	niche	catabolism
1.2.3.14	Abscisic-aldehyde oxidase.	New transformations	niche	anabolism
1.14.13.8	Flavin-containing moNew transformationsoxygenase.	New transformations	niche	catabolism
1.14.13.23	3-hydroxybenzoate 4-moNew transformationsoxygenase.	New transformations	niche	catabolism
1.14.13.20	2,4-dichloropheNew transformationsl 6-moNew transformationsoxygenase.	New transformations	niche	catabolism
1.14.13.180	AklaviNew transformationsne 12-hydroxylase.	New transformations	niche	anabolism
1.14.13.114	6-hydroxynicotinate 3-moNew transformationsoxygenase.	New transformations	niche	catabolism
1.14.13.209	Salicyloyl-CoA 5-hydroxylase.	New transformations	niche	catabolism
1.14.13.33	4-hydroxybenzoate 3-moNew transformationsoxygenase (NAD(P)H).	New transformations	niche	catabolism
1.14.13.2	4-hydroxybenzoate 3-moNew transformationsoxygenase.	New transformations	niche	catabolism
1.14.13.1	Salicylate 1-moNew transformationsoxygenase.	New transformations	niche	catabolism
1.14.13.9	Kynurenine 3-moNew transformationsoxygenase.	New transformations	niche	catabolism
1.2.3.3	Pyruvate oxidase.	New transformations	niche	catabolism
1.13.11.24	Quercetin 2,3-dioxygenase.	New transformations	niche	catabolism
1.13.11.4	Gentisate 1,2-dioxygenase.	New transformations	niche	catabolism
1.3.3.11	PyrroloquiNew transformationsline-quiNew transformationsne synthase.	New transformations	niche	anabolism
1.13.11.81	7,8-dihydroneopterin oxygenase.	New transformations	niche	anabolism
1.5.3.10	Dimethylglycine oxidase.	New transformations	niche	catabolism
1.5.3.7	L-pipecolate oxidase.	New transformations	niche	catabolism
1.13.12.5	Renilla-type luciferase.	New transformations	niche	anabolism
1.13.11.79	5,6-dimethylbenzimidazole synthase.	New transformations	niche	anabolism
1.3.3.13	AlboNew transformationsursin synthase.	New transformations	niche	anabolism
1.14.99.51	Hercynylcysteine S-oxide synthase.	New transformations	niche	anabolism
1.14.99.50	Gamma-glutamyl hercynylcysteine S-oxide synthase.	New transformations	niche	anabolism
1.14.13.178	Methylxanthine N(1)-demethylase.	New transformations	niche	anabolism/catabolism
1.14.15.17	Pheophorbide a oxygenase.	New transformations	niche	catabolism
1.14.13.246	4beta-methylsterol moNew transformationsoxygenase.	New transformations	niche	anabolism
1.14.13.172	Salicylate 5-hydroxylase.	New transformations	niche	anabolism/catabolism
1.14.12.10	Benzoate 1,2-dioxygenase.	New transformations	niche	catabolism
1.14.12.1	Anthranilate 1,2-dioxygenase (deaminating, decarboxylating).	New transformations	niche	catabolism
1.14.12.12	Naphthalene 1,2-dioxygenase.	New transformations	niche	catabolism
1.13.12.7	Firefly luciferase.	New transformations	niche	anabolism
1.10.3.10	UbiquiNew transformationsl oxidase (H(+)-transporting).	New transformations	niche	anabolism
1.9.3.1	Cytochrome-c oxidase.	New transformations	niche	anabolism
1.13.11.24	Quercetin 2,3-dioxygenase.	New transformations	niche	catabolism
1.14.18.3	Methane moNew transformationsoxygenase (particulate).	New transformations	founding	catabolism
1.14.99.39	Ammonia moNew transformationsoxygenase.	New transformations	founding	anabolism
1.8.3.2	Thiol oxidase.	New transformations	founding	anabolism
1.14.17.1	Dopamine beta-moNew transformationsoxygenase.	New transformations	founding	anabolism
1.4.3.13	Protein-lysine 6-oxidase.	New transformations	founding	anabolism
1.13.11.20	Cysteine dioxygenase.	New transformations	founding	anabolism/catabolism
1.14.11.33	DNA oxidative demethylase.	New transformations	founding	anabolism/catabolism
1.14.12.17	Nitric oxide dioxygenase.	New transformations	founding	anabolism
1.14.99.53	Lytic chitin moNew transformationsoxygenase.	New transformations	founding	catabolism
1.14.14.18	Heme oxygenase (biliverdin-producing).	New transformations	founding	catabolism
1.14.99.58	Heme oxygenase (biliverdin-IX-beta and delta-forming).	New transformations	founding	catabolism
1.13.11.40	Arachidonate 8-lipoxygenase.	New transformations	founding	anabolism
1.13.11.45	LiNew transformationsleate 11-lipoxygenase.	New transformations	founding	anabolism
1.13.11.77	Oleate 10S-lipoxygenase.	New transformations	founding	anabolism
1.13.11.31	Arachidonate 12-lipoxygenase.	New transformations	founding	anabolism
1.13.11.33	Arachidonate 15-lipoxygenase.	New transformations	founding	anabolism
1.13.11.34	Arachidonate 5-lipoxygenase.	New transformations	founding	anabolism
1.13.11.61	LiNew transformationslenate 9R-lipoxygenase.	New transformations	founding	anabolism
1.13.11.58	LiNew transformationsleate 9S-lipoxygenase.	New transformations	founding	anabolism
1.13.11.12	LiNew transformationsleate 13S-lipoxygenase.	New transformations	founding	anabolism
1.14.13.128	7-methylxanthine demethylase.	New transformations	founding	anabolism/catabolism
1.14.19.21	Cholesterol 7-desaturase.	New transformations	founding	anabolism
1.13.11.11	Tryptophan 2,3-dioxygenase.	New transformations	founding	catabolism
1.14.11.56	L-proline cis-4-hydroxylase.	New transformations	founding	?
1.14.11.16	Peptide-aspartate beta-dioxygenase.	New transformations	founding	?
1.13.11.57	Gallate dioxygenase.	New transformations	founding	catabolism
1.13.11.8	Protocatechuate 4,5-dioxygenase.	New transformations	founding	catabolism
1.13.11.15	3,4-dihydroxyphenylacetate 2,3-dioxygenase.	New transformations	founding	catabolism
1.10.3.2	Laccase.	New transformations	founding	anabolism/catabolism
1.3.3.5	Bilirubin oxidase.	New transformations	founding	anabolism
1.4.3.5	Pyridoxal 5'-phosphate synthase.	New transformations	founding	anabolism
1.14.13.7	PheNew transformationsl 2-moNew transformationsoxygenase (NADPH).	New transformations	founding	catabolism
1.14.13.25	Methane moNew transformationsoxygenase (soluble).	New transformations	founding	catabolism
1.13.11.63	Beta-carotene 15,15'-dioxygenase.	New transformations	founding	anabolism
1.14.13.59	L-lysine N(6)-moNew transformationsoxygenase (NADPH).	New transformations	founding	anabolism
1.14.13.196	L-ornithine N(5)-moNew transformationsoxygenase (NAD(P)H).	New transformations	founding	anabolism
1.14.13.195	L-ornithine N(5)-moNew transformationsoxygenase (NADPH).	New transformations	founding	anabolism
1.13.11.53	Acireductone dioxygenase (Ni(2+)-requiring).	New transformations	founding	anabolism
1.14.11.55	Ectoine hydroxylase.	New transformations	founding	?
1.14.11.18	PhytaNew transformationsyl-CoA dioxygenase.	New transformations	founding	?
1.4.3.21	Primary-amine oxidase.	New transformations	founding	anabolism
1.14.13.152	geraniol 8-hydroxylase.	New transformations	founding	anabolism
1.14.13.158	amorpha-4,11-diene 12-moNew transformationsoxygenase.	New transformations	founding	anabolism
1.14.13.125	tryptophan N-moNew transformationsoxygenase.	New transformations	founding	anabolism
1.14.13.120	costuNew transformationslide synthase.	New transformations	founding	anabolism
1.14.14.26	24-hydroxycholesterol 7-alpha-hydroxylase.	New transformations	founding	anabolism
1.14.14.23	Cholesterol 7-alpha-moNew transformationsoxygenase.	New transformations	founding	anabolism
1.14.14.51	(S)-limonene 6-moNew transformationsoxygenase.	New transformations	founding	anabolism/catabolism
1.14.15.31	2-hydroxy-5-methyl-1-naphthoate 7-hydroxylase.	New transformations	founding	anabolism
1.14.15.28	Cholest-4-en-3-one 26-moNew transformationsoxygenase ((25R)-3-oxocholest-4-en-26-oateforming).	New transformations	founding	catabolism
1.14.14.121	Protopanaxadiol 6-hydroxylase.	New transformations	founding	anabolism
1.14.14.120	Dammarenediol 12-hydroxylase.	New transformations	founding	anabolism
1.14.13.189	5-methyl-1-naphthoate 3-hydroxylase.	New transformations	founding	anabolism
1.14.14.14	Aromatase.	New transformations	founding	anabolism
1.14.15.29	Cholest-4-en-3-one 26-moNew transformationsoxygenase.	New transformations	founding	catabolism
1.14.18.8	7-alpha-hydroxycholest-4-en-3-one 12-alpha-hydroxylase.	New transformations	founding	anabolism
1.14.14.43	(Methylsulfanyl)alkanaldoxime N-moNew transformationsoxygenase.	New transformations	founding	anabolism
1.14.14.130	Laurate 7-moNew transformationsoxygenase.	New transformations	founding	anabolism
1.14.14.129	Long-chain acyl-CoA omega-moNew transformationsoxygenase.	New transformations	founding	anabolism
1.14.14.128	Farnesoate epoxidase.	New transformations	founding	anabolism
1.14.14.127	Methyl farnesoate epoxidase.	New transformations	founding	anabolism
1.14.14.94	Leukotriene-B(4) 20-moNew transformationsoxygenase.	New transformations	founding	catabolism
1.14.14.41	(E)-2-methylbutanal oxime moNew transformationsoxygenase.	New transformations	founding	anabolism
1.14.14.40	Phenylalanine N-moNew transformationsoxygenase.	New transformations	founding	anabolism
1.14.14.45	Aromatic aldoxime N-moNew transformationsoxygenase.	New transformations	founding	anabolism
1.14.14.46	Pimeloyl-[acyl-carrier protein] synthase.	New transformations	founding	anabolism
1.14.14.48	JasmoNew transformationsyl-L-amiNew transformations acid 12-hydroxylase.	New transformations	founding	catabolism
1.14.14.154	Sterol 14-alpha-demethylase.	New transformations	founding	anabolism
1.14.15.29	Cholest-4-en-3-one 26-moNew transformationsoxygenase ((25S)-3-oxocholest-4-en-26-oateforming).	New transformations	founding	catabolism
1.14.99.15	4-methoxybenzoate moNew transformationsoxygenase (O-demethylating).	New transformations	founding	anabolism/catabolism
1.14.14.99	(S)-limonene 3-moNew transformationsoxygenase.	New transformations	founding	anabolism
1.14.14.32	17-alpha-hydroxyprogesterone deacetylase.	New transformations	founding	anabolism
1.14.14.53	(R)-limonene 6-moNew transformationsoxygenase.	New transformations	founding	anabolism
1.14.14.139	5-beta-cholestane-3-alpha,7-alpha-diol 12-alpha-hydroxylase.	New transformations	founding	anabolism
1.14.14.138	Lithocholate 6-beta-hydroxylase.	New transformations	founding	anabolism/catabolism
1.14.14.137	(+)-abscisic acid 8'-hydroxylase.	New transformations	founding	catabolism
1.14.19.64	(S)-stylopine synthase.	New transformations	founding	anabolism
1.14.15.8	Steroid 15-beta-moNew transformationsoxygenase.	New transformations	founding	anabolism/catabolism
1.14.15.3	Alkane 1-moNew transformationsoxygenase.	New transformations	founding	anabolism/catabolism
1.14.15.6	Cholesterol moNew transformationsoxygenase (side-chain-cleaving).	New transformations	founding	catabolism
1.14.14.157	Indolin-2-one moNew transformationsoxygenase.	New transformations	founding	anabolism
1.14.14.39	Isoleucine N-moNew transformationsoxygenase.	New transformations	founding	anabolism
1.14.99.22	Ecdysone 20-moNew transformationsoxygenase.	New transformations	founding	anabolism
1.14.14.36	Tyrosine N-moNew transformationsoxygenase.	New transformations	founding	anabolism
1.14.14.37	4-hydroxyphenylacetaldehyde oxime moNew transformationsoxygenase.	New transformations	founding	anabolism
1.14.14.38	Valine N-moNew transformationsoxygenase.	New transformations	founding	anabolism
1.14.14.124	Dihydromonacolin L hydroxylase.	New transformations	founding	anabolism
1.14.14.78	PhylloquiNew transformationsne omega-hydroxylase.	New transformations	founding	anabolism/catabolism
1.14.14.79	DocosahexaeNew transformationsic acid omega-hydroxylase.	New transformations	founding	anabolism/catabolism
1.14.15.28	Cholest-4-en-3-one 26-moNew transformationsoxygenase ((25R)-3-oxocholest-4-en-26-oate forming).	New transformations	founding	catabolism
1.14.14.92	Benzoate 4-moNew transformationsoxygenase.	New transformations	founding	catabolism
1.14.14.91	trans-cinnamate 4-moNew transformationsoxygenase;	New transformations	founding	anabolism
1.14.13.92	Phenylacetone moNew transformationsoxygenase.	New transformations	founding	anabolism/catabolism
1.14.13.168	Indole-3-pyruvate moNew transformationsoxygenase.	New transformations	founding	anabolism
1.14.13.8	Flavin-containing moNew transformationsoxygenase.	New transformations	founding	catabolism
1.14.99.48	Heme oxygenase (staphylobilin-producing).	New transformations	founding	catabolism
1.14.99.57	Heme oxygenase (mycobilin-producing).	New transformations	founding	catabolism
1.14.13.149	Phenylacetyl-CoA 1,2-epoxidase.	New transformations	founding	catabolism
1.14.13.208	Benzoyl-CoA 2,3-epoxidase.	New transformations	founding	catabolism
1.13.11.5	Homogentisate 1,2-dioxygenase.	New transformations	founding	catabolism
1.14.13.39	Nitric-oxide synthase (NADPH).	New transformations	founding	anabolism
1.14.14.47	Nitric-oxide synthase (flavodoxin).	New transformations	founding	anabolism
1.13.11.52	Indoleamine 2,3-dioxygenase.	New transformations	founding	catabolism
1.8.3.5	Prenylcysteine oxidase.	New transformations	founding	anabolism
1.8.3.6	Farnesylcysteine lyase.	New transformations	founding	anabolism
1.14.11.4	Procollagen-lysine 5-dioxygenase.	New transformations	founding	catabolism
1.13.11.19	Cysteamine dioxygenase.	New transformations	founding	anabolism
1.14.11.45	L-isoleucine 4-hydroxylase.	New transformations	founding	anabolism
1.14.11.26	Deacetoxycephalosporin-C hydroxylase.	New transformations	founding	anabolism
1.14.20.4	Anthocyanidin synthase.	New transformations	founding	anabolism
1.14.20.7	2-oxoglutarate/L-arginine moNew transformationsoxygenase/decarboxylase (succinate-forming).	New transformations	founding	anabolism
1.14.11.20	Deacetoxyvindoline 4-hydroxylase.	New transformations	founding	anabolism
1.13.12.19	2-oxuglutarate dioxygenase (ethene-forming).	New transformations	founding	anabolism
1.14.11.9	FlavaNew transformationsne 3-dioxygenase.	New transformations	founding	anabolism
1.14.20.5	flavone synthase I.	New transformations	founding	anabolism
1.14.17.3	Peptidylglycine moNew transformationsoxygenase.	New transformations	founding	anabolism
1.13.11.37	HydroxyquiNew transformationsl 1,2-dioxygenase.	New transformations	founding	catabolism
1.13.11.1	Catechol 1,2-dioxygenase.	New transformations	founding	catabolism
1.13.11.3	Protocatechuate 3,4-dioxygenase.	New transformations	founding	catabolism
1.13.99.1	INew transformationssitol oxygenase.	New transformations	founding	catabolism
1.14.19.17	Sphingolipid 4-desaturase.	New transformations	founding	anabolism
1.14.19.13	Acyl-CoA 15-desaturase.	New transformations	founding	anabolism
1.14.19.12	Acyl-lipid omega-(9-4) desaturase.	New transformations	founding	anabolism
1.14.19.19	Sphingolipid 10-desaturase.	New transformations	founding	anabolism
1.14.19.18	Sphingolipid 8-(E)-desaturase.	New transformations	founding	anabolism
1.14.18.4	Phosphatidylcholine 12-moNew transformationsoxygenase.	New transformations	founding	anabolism
1.14.19.29	Sphingolipid 8-(E/Z)-desaturase.	New transformations	founding	anabolism
1.14.19.39	Acyl-lipid Delta(12)-acetylenase.	New transformations	founding	anabolism
1.14.19.6	Acyl-CoA (9+3)-desaturase.	New transformations	founding	anabolism
1.14.19.1	Stearoyl-CoA 9-desaturase.	New transformations	founding	anabolism
1.14.18.5	Sphingolipid C4-moNew transformationsoxygenase.	New transformations	founding	anabolism
1.14.19.4	Acyl-lipid (11-3)-desaturase.	New transformations	founding	anabolism
1.14.19.5	Acyl-CoA 11-(Z)-desaturase.	New transformations	founding	anabolism
1.14.18.9	Methylsterol moNew transformationsoxygenase.	New transformations	founding	anabolism
1.14.18.6	4-hydroxysphinganine ceramide fatty acyl 2-hydroxylase.	New transformations	founding	anabolism
1.14.18.7	Dihydroceramide fatty acyl 2-hydroxylase.	New transformations	founding	anabolism
1.14.19.20	Delta(7)-sterol 5(6)-desaturase.	New transformations	founding	anabolism
1.14.18.5	Sphingolipid C4-moNew transformationsoxygenase.	New transformations	founding	anabolism
1.14.15.24	beta-carotene 3-hydroxylase.	New transformations	founding	anabolism
1.14.11.17	Taurine dioxygenase.	New transformations	founding	catabolism
1.14.11.43	(S)-dichlorprop dioxygenase (2-oxoglutarate).	New transformations	founding	catabolism
1.14.11.41	L-arginine hydroxylase.	New transformations	founding	anabolism
1.14.11.44	(R)-dichlorprop dioxygenase (2-oxoglutarate).	New transformations	founding	catabolism
1.14.11.39	L-asparagine oxygenase.	New transformations	founding	anabolism
1.14.11.8	Trimethyllysine dioxygenase.	New transformations	founding	catabolism
1.14.11.1	Gamma-butyrobetaine dioxygenase.	New transformations	founding	catabolism
1.14.11.40	Enduracididine beta-hydroxylase.	New transformations	founding	anabolism
1.1.3.41	Alditol oxidase.	New transformations	founding	anabolism
1.14.12.19	3-phenylpropaNew transformationsate dioxygenase.	New transformations	founding	catabolism
1.14.13.172	Salicylate 5-hydroxylase.	New transformations	founding	catabolism
1.14.12.10	Benzoate 1,2-dioxygenase.	New transformations	founding	catabolism
1.14.12.13	2-halobenzoate 1,2-dioxygenase.	New transformations	founding	catabolism
1.14.12.1	Anthranilate 1,2-dioxygenase (deaminating, decarboxylating).	New transformations	founding	catabolism
1.3.3.4	ProtoporphyriNew transformationsgen oxidase.	Metabolic tinkering	niche	anabolism
1.17.3.2	Xanthine oxidase.	Metabolic tinkering	niche	catabolism
1.4.3.14	L-lysine oxidase.	Metabolic tinkering	niche	catabolism
1.14.14.12	3-hydroxy-9,10-secoandrosta-1,3,5(10)-triene-9,17-dione moNew transformationsoxygenase.	Metabolic tinkering	niche	catabolism
1.13.11.18	Persulfide dioxygenase.	Metabolic tinkering	niche	catabolism
1.1.3.6	Cholesterol oxidase.	New transformations	niche	catabolism
1.1.3.4	Glucose oxidase.	Metabolic tinkering	niche	catabolism
1.1.3.10	PyraNew transformationsse oxidase.	Metabolic tinkering	niche	?
1.1.3.12	Pyridoxine 4-oxidase.	Metabolic tinkering	niche	catabolism
1.1.3.13	Alcohol oxidase.	Metabolic tinkering	niche	catabolism
1.1.3.17	Choline oxidase.	Metabolic tinkering	niche	anabolism
1.1.3.7	Aryl-alcohol oxidase.	Metabolic tinkering	niche	catabolism
1.1.3.47	5-(hydroxymethyl)furfural oxidase.	Metabolic tinkering	niche	catabolism
1.5.3.7	L-pipecolate oxidase.	Metabolic tinkering	niche	catabolism
1.2.3.7	Indole-3-acetaldehyde oxidase.	Metabolic tinkering	niche	anabolism/catabolism
1.2.3.1	Aldehyde oxidase.	Metabolic tinkering	niche	catabolism
1.1.3.5	Hexose oxidase.	Metabolic tinkering	niche	anabolism
1.14.14.3	Bacterial luciferase.	Metabolic tinkering	niche	anabolism/catabolism
1.14.13.131	Dimethyl-sulfide moNew transformationsoxygenase.	Metabolic tinkering	niche	catabolism
1.3.3.6	Acyl-CoA oxidase.	Metabolic tinkering	niche	anabolism/catabolism
1.1.3.15	(S)-2-hydroxy-acid oxidase.	Metabolic tinkering	niche	anabolism
1.1.3.46	4-hydroxymandelate oxidase.	Metabolic tinkering	niche	anabolism
1.2.3.1	Aldehyde oxidase.	Metabolic tinkering	niche	catabolism
1.2.3.7	Indole-3-acetaldehyde oxidase.	Metabolic tinkering	niche	anabolism/catabolism
2.6.1.114	8-demethyl-8-amiNew transformationsriboflavin-5'-phosphate synthase.	Metabolic tinkering	niche	anabolism
1.4.3.19	Glycine oxidase.	Metabolic tinkering	niche	anabolism
1.5.3.1	Sarcosine oxidase.	Metabolic tinkering	niche	catabolism
1.14.13.113	FAD-dependent urate hydroxylase.	Metabolic tinkering	niche	catabolism
1.14.13.218	5-methylphenazine-1-carboxylate 1-moNew transformationsoxygenase.	Metabolic tinkering	niche	anabolism
1.14.13.225	F-actin moNew transformationsoxygenase.	Metabolic tinkering	niche	?
1.8.3.1	Sulfite oxidase.	Metabolic tinkering	niche	catabolism
1.14.13.81	Magnesium-protoporphyrin IX moNew transformationsmethyl ester (oxidative) cyclase.	Metabolic tinkering	niche	anabolism
1.16.3.2	Bacterial New transformationsn-heme ferritin.	Metabolic tinkering	niche	?
1.16.3.1	Ferroxidase.	Metabolic tinkering	niche	?
1.2.3.4	Oxalate oxidase.	Metabolic tinkering	niche	catabolism
1.4.3.3	D-amiNew transformations-acid oxidase.	Metabolic tinkering	niche	anabolism/catabolism
1.4.3.1	D-aspartate oxidase.	Metabolic tinkering	niche	catabolism
1.4.3.19	Glycine oxidase.	Metabolic tinkering	niche	anabolism
1.5.3.1	Sarcosine oxidase.	Metabolic tinkering	niche	catabolism
1.4.3.2	L-amiNew transformations-acid oxidase.	Metabolic tinkering	niche	anabolism/catabolism
1.1.3.21	Glycerol-3-phosphate oxidase.	Metabolic tinkering	niche	anabolism
1.8.3.7	Formylglycine-generating enzyme.	Metabolic tinkering	niche	?
1.4.3.16	L-aspartate oxidase.	Metabolic tinkering	niche	anabolism
1.14.13.179	Methylxanthine N(3)-demethylase.	Metabolic tinkering	niche	anabolism/catabolism
1.14.13.82	Vanillate moNew transformationsoxygenase.	Metabolic tinkering	niche	catabolism
1.14.13.122	Chlorophyllide a oxygenase.	Metabolic tinkering	niche	anabolism
1.6.3.4	NADH oxidase (H(2)O-forming).	Metabolic tinkering	niche	anabolism
7.1.1.7	UbiquiNew transformationsl oxidase (electrogenic, New transformationsn H(+)-transporting).	Metabolic tinkering	founding	?
1.10.3.11	UbiquiNew transformationsl oxidase (New transformationsn-electrogenic).	Metabolic tinkering	founding	?
1.14.19.2	Stearoyl-[acyl-carrier-protein] 9-desaturase.	Metabolic tinkering	founding	anabolism
4.1.99.5	Aldehyde oxygenase (deformylating).	Metabolic tinkering	founding	anabolism
1.14.16.2	Tyrosine 3-moNew transformationsoxygenase.	Metabolic tinkering	founding	anabolism/catabolism
1.14.16.1	Phenylalanine 4-moNew transformationsoxygenase.	Metabolic tinkering	founding	anabolism/catabolism
1.3.3.6	Acyl-CoA oxidase.	Metabolic tinkering	founding	anabolism/catabolism
1.4.3.20	L-lysine 6-oxidase.	Metabolic tinkering	founding	?
1.10.3.3	L-ascorbate oxidase.	Metabolic tinkering	founding	?
1.7.2.1	Nitrite reductase (New transformations-forming).	Metabolic tinkering	founding	catabolism
1.13.11.55	Sulfur oxygenase/reductase.	Metabolic tinkering	founding	?
1.14.14.24	Vitamin D 25-hydroxylase.	Metabolic tinkering	founding	anabolism
1.14.14.52	(S)-limonene 7-moNew transformationsoxygenase.	Metabolic tinkering	founding	anabolism/catabolism
1.14.14.145	abieta-7,13-dien-18-ol hydroxylase.	Metabolic tinkering	founding	anabolism
1.14.14.153	Transferred entry: 1.14.14.153.	Metabolic tinkering	founding	anabolism
1.14.13.148	Trimethylamine moNew transformationsoxygenase.	Metabolic tinkering	founding	anabolism/catabolism
1.14.17.4	AmiNew transformationscyclopropanecarboxylate oxidase.	Metabolic tinkering	founding	anabolism
1.14.99.38	Cholesterol 25-hydroxylase.	Metabolic tinkering	founding	anabolism
1.3.3.3	CoproporphyriNew transformationsgen oxidase.	Metabolic tinkering	founding	anabolism
1.14.20.3	(5R)-carbapenem-3-carboxylate synthase.	Metabolic tinkering	founding	anabolism
1.1.3.8	L-guloNew transformationslactone oxidase.	Metabolic tinkering	founding	anabolism
1.14.11.n2	Methylcytosine dioxygenase.	?	founding	anabolism/catabolism
1.14.11.n4	Ankyrin-repeat-histidine dioxagenase.	?	founding	anabolism/catabolism
1.14.13.n7	4-nitropheNew transformationsl 2-hydroxylase.	?	founding	catabolism
